# Supplementary material for: Clinical phenotypes of chronic cough categorised by cluster analysis
Source: PLoS One. 2023 Mar 17;18(3):e0283352. doi: 10.1371/journal.pone.0283352 (PMC10022767; doi:10.1371/journal.pone.0283352)
Supplement: S1 Data — (ZIP) [file pone.0283352.s007.zip]

Archive with 1 entries (1 files):
- cough_submitted.csv
