# Supplementary material for: Clinical phenotypes of chronic cough categorised by cluster analysis
Source: PLoS One. 2023 Mar 17;18(3):e0283352. doi: 10.1371/journal.pone.0283352 (PMC10022767; doi:10.1371/journal.pone.0283352)
Supplement: S1 Data — (ZIP) [file pone.0283352.s007.zip › cough_submitted.csv]

Age	Sex	UACS	CVA	EB	GERD	Smoking	Idiopathic	Multi	COAT_sum	NRS
26	0	0	0	0	0	1	0	0	14	7
56	1	0	1	0	0	0	0	0	16	8
33	1	0	1	0	0	0	0	0	19	10
31	1	0	1	0	0	0	0	0	17	8
37	1	0	1	0	0	0	0	0	12	4
42	1	0	1	0	0	0	0	0	10	7
57	0	0	1	0	0	0	0	0	16	8
51	1	0	1	0	0	0	0	0	16	7
57	1	0	1	0	0	0	0	0	15	8
27	0	0	1	0	0	0	0	0	12	8
63	1	0	1	0	0	0	0	0	15	9
58	1	0	1	0	0	0	0	0	8	7
54	1	0	1	0	0	0	0	0	10	8
53	1	0	1	0	0	0	0	0	15	8
48	0	0	1	0	0	0	0	0	12	7
48	1	0	1	0	0	0	0	0	11	4
39	1	0	1	0	0	0	0	0	16	7
55	1	0	1	0	0	0	0	0	17	10
58	1	1	1	0	0	0	0	1	12	5
27	1	1	1	0	0	0	0	1	14	6
58	1	1	1	0	0	0	0	1	11	6
56	1	1	1	0	0	0	0	1	15	7
68	1	1	1	0	0	0	0	1	14	9
60	0	0	1	0	0	0	0	0	9	8
52	1	0	1	0	0	0	0	0	18	10
38	1	0	1	0	0	0	0	0	15	8
59	1	0	1	0	0	0	0	0	16	6
82	1	0	1	0	0	0	0	0	19	7
36	1	0	0	1	0	0	0	0	12	5
37	0	0	0	1	0	0	0	0	7	5
67	1	0	0	1	0	0	0	0	7	5
46	0	0	0	1	0	0	0	0	14	3
65	1	0	0	1	0	0	0	0	12	6
51	1	0	0	1	0	0	0	0	12	8
78	0	0	0	1	0	0	0	0	1	2
67	1	0	0	1	0	0	0	0	11	7
31	1	0	0	1	0	0	0	0	14	8
63	1	0	0	1	0	0	0	0	12	5
26	1	0	0	1	0	0	0	0	15	8
40	1	0	0	1	0	0	0	0	13	7
48	1	0	0	1	0	0	0	0	8	3
53	1	0	0	1	0	0	0	0	9	9
34	1	0	0	1	0	0	0	0	18	9
49	1	0	0	1	0	0	0	0	8	4
51	0	0	0	0	1	0	0	0	11	5
33	1	0	0	0	1	0	0	0	7	5
65	1	0	0	0	1	0	0	0	2	1
49	1	0	0	0	1	0	0	0	4	2
43	1	0	0	0	1	0	0	0	14	7
55	1	0	0	0	1	1	0	1	9	6
35	0	0	0	0	1	0	0	0	10	10
70	0	0	0	0	1	0	0	0	8	5
58	1	0	0	0	1	0	0	0	12	6
49	1	0	0	0	1	0	0	0	8	6
62	1	0	0	0	1	0	0	0	2	2
34	0	0	0	0	0	0	1	0	11	8
74	0	0	0	0	0	0	1	0	10	7
50	1	0	0	0	0	0	1	0	8	3
53	0	0	0	0	0	0	1	0	13	7
62	1	0	0	0	0	0	1	0	13	5
38	0	0	0	0	0	0	1	0	16	8
32	1	0	0	0	0	0	1	0	8	5
57	1	0	0	0	0	0	1	0	6	5
28	1	0	0	0	0	0	1	0	10	6
34	0	0	0	0	0	0	1	0	19	5
56	1	0	0	0	0	0	1	0	14	9
48	0	0	0	0	0	1	0	0	13	8
39	1	0	1	0	0	0	0	0	12	8
39	1	0	1	0	0	0	0	0	12	8
65	1	0	1	0	0	0	0	0	13	6
48	1	1	0	0	0	0	0	0	9	4
54	1	1	0	0	0	0	0	0	8	5
33	0	1	0	0	0	0	0	0	10	4
22	0	1	0	0	0	0	0	0	13	6
35	0	1	0	0	0	0	0	0	13	8
69	1	1	0	0	0	0	0	0	15	5
47	1	1	0	0	0	0	0	0	12	6
37	1	1	0	0	0	0	0	0	8	3
74	1	1	0	0	0	0	0	0	7	5
40	1	1	0	0	0	0	0	0	18	8
66	1	1	0	0	0	0	0	0	15	5
45	0	1	0	0	0	0	0	0	13	7
33	0	1	0	0	0	0	0	0	13	7
31	0	1	0	0	0	0	0	0	16	7
36	0	1	0	0	0	0	0	0	11	6
35	1	1	0	0	0	0	0	0	15	8
62	1	1	0	0	0	0	0	0	11	7
62	1	1	0	0	0	0	0	0	15	8
40	1	1	0	0	0	0	0	0	3	2
49	1	1	0	0	0	0	0	0	13	4
62	1	1	0	0	0	0	0	0	12	7
61	1	1	0	0	0	0	0	0	15	6
47	1	1	0	0	0	0	0	0	10	5
36	1	1	0	0	0	0	0	0	14	7
62	1	1	0	0	0	0	0	0	16	10
48	0	1	0	0	0	0	0	0	19	9
43	0	1	0	0	0	0	0	0	9	7
37	0	1	0	0	0	0	0	0	15	8
50	1	1	0	0	0	0	0	0	12	10
